# Supplementary material for: Retinoic Acid-Containing Liposomes for the Induction of Antigen-Specific Regulatory T Cells as a Treatment for Autoimmune Diseases
Source: Pharmaceutics. 2021 Nov 17;13(11):1949. doi: 10.3390/pharmaceutics13111949 (PMC8620283; doi:10.3390/pharmaceutics13111949)
Supplement: Supplementary file 1 [file pharmaceutics-13-01949-s001.zip]

Archive with 1 entries (1 files):
- pharmaceutics-1421518-supplementary.pdf
